# Supplementary material for: Colored Anodic Titania Thin Layers Involving Various Deep Eutectic Solvent Formulations—Evaluation of Corrosion Behavior
Source: Materials (Basel). 2026 Mar 12;19(6):1087. doi: 10.3390/ma19061087 (PMC13027551; doi:10.3390/ma19061087)
Supplement: Supplementary file 1 [file materials-19-01087-s001.zip]

Archive with 1 entries (1 files):
- materials-4156659-supplementary.pdf
